# Supplementary material for: Intention to quit and its correlates among dieticians residing in the United Arab Emirates during the COVID-19 pandemic: A cross-sectional survey
Source: PLoS One. 2024 Jan 2;19(1):e0295904. doi: 10.1371/journal.pone.0295904 (PMC10760856; doi:10.1371/journal.pone.0295904)
Supplement: S1 File — (XLSX) [file pone.0295904.s001.xlsx]

## Sheet: Naja et al_Intention_to_quit
ID	R_Intention_to_quit	R_Age_categorized	R_Gender	R_Marital_status_GRPD	Marital_Status	How_many_children_have	R_Have_Children	R_Highest_edcation_level	Highest_Educ_GRPD	R_NMB_YEARS_GRPD2	R_Type_practice_GRP	R_Appreciated_GRPD_3	R_Concerned_ReGRPD_2	R_Change_NBR_Patients	R_Used_online_platform_for_Counseling	R_Health_condition_GRP	R_Work_life_balance_challenge	R_Seeing_enough_patients_challenge	R_Face_to_face_counseling_challenge	R_Job_security_challenge	R_Job_satisfaction_challenge	R_Satisfaction_GRP_3	R_Working_condition_GRP	Efficiency_dietetic_counseling	Equipped_with_required_knowledge_and_skil	Acces_protective_RGPD	Satisfactiob_GRP_2b	Resilient_GRP_2
1	0	2	1	2	2	1	1	2	2	2	1	1	1	2	0	0	1	0	0	0	0	1	2	1	1	1	1	1
3	0	2	1	2	2	5	1	1	1	2	1	1	1	2	1	0	1	0	0	0	0	1	2	3	1	1	1	1
5	0	2	1	2	2	2	1	1	1	2	1	1	1	3	1	0	1	0	0	0	0	2	2	2	1	1	1	1
6	0	2	1	2	2	1	1	1	1	2	1	1	1	3	1	1	0	0	1	0	0	1	1	1	1	1	1	1
8	0	2	1	2	2	1	1	1	1	1	2	1	0	1	0	0	1	0	0	1	1	1	2	3	0	1	1	1
9	0	2	1	2	2	1	1	1	1	1	2	1	0	1	0	0	1	0	0	1	1	1	2	3	0	1	1	1
17	0	3	1	2	2	2	1	3	2	2	1	1	1	1	1	0	1	0	0	0	0	1	2	1	1	1	1	1
21	0	3	1	2	2	2	1	3	2	2	2	1	1	1	1	0	0	0	1	0	0	1	2	1	1	1	1	1
24	0	2	1	2	2	1	1	1	1	2	2	1	1	2	0	1	0	1	1	0	0	2	2	3	1	0	1	1
25	0	2	1	2	2	5	1	1	1	2	1	1	1	1	1	0	0	0	0	0	0	2	2	3	1	1	1	1
27	0	1	1	2	2		0	1	1	1	1	1	1	1	0	0	1	0	1	0	0	1	2	3	1	1	1	1
28	0	2	1	2	2	2	1	1	1	2	1	1	1	3	1	0	1	0	0	1	0	1	2	1	1	1	1	1
29	0	3	1	1	1		0	1	1	2	1	1	1	1	1	0	1	1	1	1	1	1	2	3	1	1	1	1
31	0	1	1	2	3		0	1	1	1	2	1	1	3	1	0	0	0	1	0	0	1	1	3	1	1	1	1
38	0	2	1	1	1		0	1	1	2	2	1	1	2	1	0	0	0	1	0	0	1	2	1	1	1	1	1
39	0	3	1	2	2		0	2	2	2	1	1	1	2	0	1	1	0	1	1	0	2	2	3	1	0	1	1
40	0	3	1	2	2	2	1	2	2	2	2	1	1	2	1	0	0	1	0	0	0	2	1	1	1	1	1	1
41	0	3	1	2	2	2	1	2	2	2	2	1	1	2	1	0	0	1	0	0	0	2	1	1	1	1	1	1
44	0	3	1	2	2	2	1	2	2	2	1	1	1	2	1	0	0	0	1	0	0	1	2	3	1	0	1	1
46	0	3	1	2	2	6	1	1	1	2	1	1	1	2	0	1	0	0	0	0	0	1	2	2	1	1	1	1
47	0	3	1	2	2	6	1	1	1	2	1	1	1	2	0	1	0	0	0	0	0	1	2	2	1	1	1	1
48	0	3	1	2	2	4	1	1	1	2	1	1	1	3	1	1	0	1	0	0	0	1	2	1	1	1	1	1
51	0	2	1	1	1	2	1	2	2	2	1	1	1	3	1	1	0	1	1	0	1	1	2	3	1	1	1	1
52	0	2	1	2	2	2	1	1	1	2	2	1	1	2	1	0	0	1	1	0	0	1	1	3	1	1	1	1
53	0	2	1	2	2	5	1	1	1	2	2	1	1	2	0	0	0	0	1	0	0	1	1	1	1	0	1	1
54	0	3	1	2	2	2	1	1	1		2	1	1	3	1	1	1	1	0	0	0	2	2	1	1	1	1	1
56	0	2	1	1	1		0	2	2		1	1	1	1	0	0	1	0	0	1	0	1	2	3	1	1	1	1
57	0	1	1	1	1		0	1	1	1	1	1	1	1	1	0	0	1	1	0	0	1	1	2	1	1	1	1
58	0	2	1	2	2	2	1	1	1	2	1	1	1	3	1	0	0	0	0	0	0	1	2	1	1	1	1	1
59	0	3	1	2	2	2	1	2	2	2	1	1	1	1	1	0	1	0	1	0	0	1	2	3	1	1	1	1
60	0	1	1	1	1		0	1	1	1	1	1	0	3	0	0	1	0	0	0	0	2	2	1	1	1	1	1
61	0	1	1	1	1		0	1	1		1	1	1	1	1	1	1	0	1	0	0	1	1	2	1	1	1	1
62	0	2	1	2	2	3	1	2	2		1	1	1	2	1	0	1	0	0	0	0	1	2	2	1	1	1	1
63	0	2	1	2	2	1	1	1	1	1	1	1	1	2	1	0	1	0	0	1	0	1	2	1	1	0	1	1
64	0	1	1	1	1		0	1	1	2	1	1	1	2	1	1	0	1	1	0	0	1	2	2	1	1	1	1
65	0	2	1	1	1		0	2	2	2	2	1	1	1	1	1	1	0	0	0	0	1	2	3	1	1	1	1
66	0	2	1	1	1		0	2	2	2	2	1	1	1	1	1	1	0	0	0	0	1	2	3	1	1	1	1
67	0	2	1	1	1		0	2	2	2	2	1	1	1	1	1	1	0	0	0	0	1	2	3	1	1	1	1
68	0	2	1	2	2	6	1	2	2	2	1	1	1	2	1	1	1	0	0	0	0	2	2	2	1	1	1	1
69	0	1	1	1	1		0	1	1	1	1	1	1	2	1	0	0	0	1	0	0	1	2	2	0	1	1	1
70	0	2	1	2	2	1	1	2	2	1	1	1	1	1	1	0	0	0	1	0	0	1	2	1	1	1	1	1
71	0	3	1	2	2	4	1	1	1	2	1	1	1	2	1	1	0	0	0	0	1	1	2	1	1	0	1	1
72	0	3	1	2	2	4	1	1	1	2	1	1	1	2	1	0	1	1	1	0	0	1	2	1	1	1	1	1
73	0	2	1	2	2	1	1	1	1	2	2	1	1	3	1	1	0	1	1	0	0	2	2	2	1	0	1	1
74	0	1	1	1	1		0	2	2	1	2	1	1	2	1	0	0	1	1	0	0	1	2	2	1	1	1	1
75	0	2	1	2	2	2	1	3	2	2	1	1	1	3	1	0	1	0	1	1	0	1	1	1	1	1	1	1
76	0	2	1	2	2	1	1	2	2	2	1	1	1	1	0	1	1	0	0	0	0	1	2	3	0	1	1	1
79	0	1	1	1	1		0	1	1	1	1	1	1	2	1	1	1	0	0	0	0	1	1	1	1	1	1	1
82	0	2	1	2	2	2	1	1	1	2	1	1	1	3	0	1	1	0	0	0	0	1	2	3	1	1	1	1
83	0	1	1	2	2		0	1	1	1	1	1	1	1	1	0	0	1	1	0	0	2	1	2	1	0	1	1
84	0	1	1	2	2	2	1	1	1	1	1	1	1	3	0	1	0	1	0	1	0	2	2	3	1	1	1	1
85	0	2	1	2	2	2	1	1	1	2	2	1	1	2	1	0	0	0	1	0	1	1	1	3	1	1	1	1
87	0	2	1	1	1		0	1	1	2	2	1	1	1	0	0	0	0	0	1	0	1	2	3	1	1	1	1
88	0	2	1	2	2	1	1	1	1	2	2	1	1	1	0	0	1	0	0	0	0	1	2	1	1	1	1	1
89	0	2	1	2	2	1	1	2	2	2	1	1	1	1	1	0	1	0	0	1	0	2	2	2	1	1	1	1
90	0	2	1	2	2	2	1	1	1		2	1	1	2	1	0	1	0	1	0	1	1	1	2	1	1	1	1
91	0	2	1	2	2	1	1	2	2	2	2	1	0	1	0	0	0	0	0	0	0	1	2	3	1	1	1	1
92	0	3	1	2	2	4	1	1	1	2	1	1	0	2	1	0	0	0	0	0	0	1	2	2	1	1	1	1
94	0	1	1	1	1		0	1	1	1	2	1	1	1	1	0	1	1	1	1	0	2	1	3	1	1	1	1
95	0	1	1	1	1		0	1	1	1	2	1	1	1	1	0	1	1	1	1	0	2	1	3	1	1	1	1
96	0	1	1	1	1		0	1	1	1	2	1	1	1	1	0	1	1	1	1	0	2	1	3	1	1	1	1
97	0	1	1	1	1		0	1	1	1	2	1	1	2	1	0	1	0	0	1	0	2	1	2	1	0	1	1
98	0	2	1	2	2	1	1	1	1	1	2	1	1	1	1	0	1	0	0	0	0	1	2	1	1	1	1	1
100	0	3	1	2	2	4	1	3	2	1	1	1	1	2	1	0	1	0	0	1	0	1	1	3	1	1	1	1
104	0	3	1	2	2	4	1	1	1	2	1	1	1	2	0	1	0	0	0	0	0	1	2	2	1	1	1	1
105	0	3	1	2	2	3	1	3	2	2	1	1	1	1	1	0	0	0	0	0	0	1	2	3	1	1	1	1
107	0	3	1	2	2	2	1	1	1	1	2	1	1	1	0	1	0	0	0	1	0	1	1	3	1	1	1	1
108	0	1	1	2	2	1	1	1	1	2	1	1	1	2	1	0	1	0	0	0	0	1	2	1	1	1	1	1
109	0	1	1	2	2	1	1	1	1	2	1	1	1	2	1	0	1	0	0	0	0	1	2	1	1	1	1	1
110	0	1	1	1	1		0	1	1	2	2	1	1	2	1	0	0	0	1	0	0	1	2	3	1	1	1	1
111	0	2	1	1	1		0	2	2	2	2	1	1	2	1	1	1	0	0	0	0	1	2	1	1	1	1	1
112	0	2	1	1	1		0	2	2	2	2	1	1	2	1	1	1	0	0	0	0	1	2	1	1	1	1	1
114	0	2	1	2	2		0	1	1		2	1	1	3	1	0	0	0	0	0	0	1	2	1	1	0	1	2
115	0	1	1	1	1		0	1	1	1	2	1	1	2	1	0	1	1	1	0	0	1	1	3	0	0	1	2
116	0	1	1	1	1		0	2	2	1	1	1	1	1	0	0	0	0	0	0	0	1	2	3	1	1	1	2
117	0	1	1	2	3	1	1	1	1	2	2	1	1	2	1	1	0	1	0	0	0	1	2	3	1	1	1	2
118	0	1	1	2	2	2	1	1	1	2	1	1	1	1	1	0	1	1	1	1	0	1	1	1	1	1	1	2
119	0	2	1	2	2	2	1	1	1	2	1	1	1	2	0	1	1	1	1	0	0	1	2	3	0	1	1	2
120	0	3	1	2	2	5	1	1	1	2	1	1	1	3	1	0	0	0	0	0	0	1	2	1	1	1	1	2
121	0	2	1	1	1		0	1	1		2	1	1	2	0	0	1	0	0	0	0	2	2	1	1	0	1	2
122	0	1	1	2	2		0	1	1	1	1	1	1	1	1	0	0	0	0	0	0	2	1	3	1	1	1	2
123	0	2	1	2	2	2	1	1	1	2	1	1	1	1	0	0	1	0	0	0	0	2	2	1	1	1	1	2
125	0	2	1	2	2	5	1	1	1	2	2	1	1	2	1	0	0	0	0	0	0	3	1	3	1	1	2	2
126	0	1	1	1	1		0	1	1		2	1	1	1	1	0	1	0	1	0	0	1	1	3	1	1	1	2
130	0	1	1	1	1		0	1	1	1	2	1	1	1	0	1	0	0	1	0	0	1	2	1	1	1	1	2
132	0	2	1	1	1		0	2	2	1	2	1	1	3	1	0	1	0	1	1	0	1	2	1	1	1	1	2
133	0	2	1	2	2	2	1	1	1	2	1	1	1	2	1	0	0	0	1	0	0	1	1	1	1	1	1	2
134	0	2	1	2	2	2	1	1	1	2	1	1	1	2	1	0	0	0	1	0	0	1	1	1	1	1	1	2
135	0	2	1	1	1		0	1	1	2	1	1	0	2	1	0	0	0	0	0	0	1	2	1	1	0	1	2
137	0	2	1	2	2	2	1	3	2	2	1	1	1	3	1	0	0	1	1	0	1	1	2	2	1	1	1	2
138	0	2	1	2	2	2	1	3	2	2	1	1	1	3	1	0	0	1	1	0	1	1	2	2	1	1	1	2
139	0	2	1	2	2	2	1	3	2	2	1	1	1	3	1	0	0	1	1	0	1	1	2	2	1	1	1	2
142	0	3	1	2	2	3	1	3	2	2	2	1	1	2	0	0	0	0	0	0	0	1	1	2	1	1	1	2
143	0	1	1	1	1		0	1	1	1	1	1	1	3	1	0	0	0	1	0	0	2	2	3	1	0	1	2
144	0	1	1	1	1		0	1	1	2	2	1	1	2	1	0	1	1	1	0	1	2	1	3	1	1	1	2
145	0	3	1	2	2	5	1	1	1	2	1	1	1	2	0	0	0	0	1	0	0	2	2	3	1	1	1	2
146	0	1	1	2	2		0	1	1	2	1	1	1	3	0	0	1	1	1	0	0	1	2	1	1	0	1	2
148	0	2	1	2	2	5	1	1	1	2	1	1	1	3	1	0	1	0	1	0	1	1	2	1	1	0	1	2
149	0	2	1	2	2	5	1	1	1	2	1	1	1	3	1	0	1	0	1	0	1	1	2	1	1	0	1	2
151	0	3	1	1	1		0	2	2	1	2	1	1	1	1	0	0	0	1	0	0	2	1	1	1	1	1	2
152	0	1	1	2	2		0	1	1	2	2	1	1	3	1	0	1	0	0	0	0	1	1	3	1	1	1	2
153	0	2	1	1	1		0	1	1	2	1	1	1	2	0	1	1	1	0	1	0	1	2	3	1	1	1	2
154	0	2	1	1	1		0	1	1	2	1	1	1	2	0	1	1	1	0	1	0	1	2	3	1	1	1	2
155	0	2	1	2	2	1	1	1	1	2	2	1	1	3	1	0	0	0	1	1	0	1	2	1	1	1	1	2
156	0	1	1	1	1		0	1	1	1	1	1	1	3	0	0	0	0	1	0	0	2	2	2	1	0	1	2
158	0	2	1	1	1		0	2	2	2	1	1	1	1	0	0	1	0	1	0	1	1	2	3	1	1	1	2
159	0	2	1	1	1		0	2	2	2	1	1	0	1	1	0	0	0	0	0	0	1	2	3	1	1	1	2
160	0	2	1	2	2	2	1	3	2	2	1	1	1	3	0	1	1	0	0	0	0	1	2	1	1	1	1	2
161	0	2	1	1	1		0	2	2	2	2	1	1	1	1	0	0	0	0	1	0	1	2	1	1	1	1	2
162	0	2	1	2	2	3	1	1	1	2	1	1	1	2	1	1	1	0	0	0	0	2	2	3	1	1	1	2
163	0	1	1	1	1		0	1	1		1	1	1	2	1	0	0	0	0	0	0	1	1	1	1	0	1	2
164	0	1	1	1	1		0	1	1	1	1	1	1	2	1	0	1	0	0	0	0	1	1	3	1	1	1	2
167	0	2	1	1	1		0	2	2	2	1	1	1	2	1	0	1	0	0	0	0	1	2	1	1	1	1	2
168	0	1	1	1	1		0	1	1		2	1	1	1	0	0	0	0	1	0	0	1	1	3	1	1	1	2
169	0	1	1	1	1		0	1	1		2	1	1	1	0	0	0	0	1	0	0	1	1	3	1	1	1	2
170	0	1	1	1	1		0	1	1	1	2	1	1	2	1	1	0	1	1	0	1	1	1	2	1	0	1	2
171	0	1	1	1	1		0	1	1	1	1	1	0	3	0	0	0	0	0	0	1	3	1	3	1	1	2	2
172	0	2	1	2	2	1	1	1	1	2	2	1	1	2	1	0	0	1	0	0	0	2	2	3	1	1	1	2
173	0	2	1	2	2	1	1	1	1	2	2	1	1	2	1	0	0	1	0	0	0	2	2	3	1	1	1	2
174	0	2	1	1	1		0	2	2	2	2	1	1	2	1	1	0	0	1	0	1	2	1	3	1	1	1	2
175	0	1	1	1	1		0	1	1	1	1	1	1	2	1	1	0	0	1	0	0	1	2	2	1	1	1	2
176	0	1	1	2	2	1	1	1	1	1	1	1	1	3	1	1	0	1	0	0	1	1	2	3	1	1	1	2
177	0	2	1	2	2	2	1	2	2	2	1	1	1	1	1	0	1	0	1	0	0	1	2	3	1	1	1	2
179	0	3	1	2	2	2	1	2	2	2	1	1	1	1	1	0	1	1	0	1	1	1	2	3	1	1	1	2
180	0	2	1	2	2	1	1	2	2	2	2	1	1	2	0	0	1	1	1	1	0	2	1	1	1	1	1	2
182	0	2	1	2	2	1	1	2	2	1	1	1	1	2	1	0	1	0	0	0	0	1	2	3	1	1	1	2
183	0	1	1	1	1		0	1	1	2	2	1	1	2	1	0	1	1	0	0	0	1	2	3	1	1	1	2
184	0	2	1	2	2	3	1	2	2	1	2	1	1	1	1	0	0	0	0	0	0	1	2	1	1	1	1	2
185	0	2	1	2	2	2	1	2	2	2	2	1	1	2	1	0	1	0	1	0	0	1	2	1	1	1	1	2
186	0	3	1	2	2	2	1	3	2	2	2	1	1	1	1	0	0	0	1	0	0	1	2	1	1	1	1	2
187	0	3	1	2	2	2	1	1	1	2	2	1	1	1	0	0	0	0	0	1	0	1	2	2	1	1	1	2
189	0	1	1	2	2		0	2	2	2	2	1	1	2	1	0	0	0	0	0	0	2	2	1	1	1	1	2
190	0	2	1	1	1		0	1	1	1	1	1	1	1	1	0	1	0	0	0	0	1	2	3	1	1	1	2
191	0	2	1	1	1		0	1	1	2	2	1	0	2	0	0	0	1	0	0	0	1	2	3	1	1	1	2
193	0	2	1	2	2		0	3	2	2	1	1	1	2	0	0	0	0	0	0	0	3	2	2	1	0	2	2
194	0	2	1	2	2	3	1	1	1	1	2	1	1	3	1	0	1	0	0	1	1	1	2	1	1	1	1	2
195	0	2	1	1	1		0	2	2	2	1	1	1	2	1	0	0	0	1	1	0	1	1	1	1	1	1	2
196	0	2	1	2	2	4	1	2	2	2	1	1	0	3	0	1	1	0	0	0	0	1	2	3	1	1	1	2
197	0	2	1	2	2	6	1	1	1	2	1	1	0	1	1	0	1	0	0	0	0	1	1	1	1	0	1	2
198	0	2	1	2	2	6	1	1	1	2	1	1	0	1	1	0	1	0	0	0	0	1	1	1	1	0	1	2
199	0	2	1	2	3	1	1	3	2		1	1	1	2	0	0	0	1	0	0	0	2	1	2	1	0	1	2
202	0	2	1	2	2		0	2	2	1	2	1	1	3	1	0	0	0	0	1	0	1	1	1	1	0	1	2
203	0	1	1	2	2	1	1	1	1	1	2	1	1	2	0	1	0	1	0	0	0	1	2	1	1	0	1	2
204	0	1	1	2	2	1	1	1	1	1	2	1	1	2	0	1	0	1	0	0	0	1	2	1	1	0	1	2
206	0	2	1	2	2	2	1	1	1	2	2	1	0	1	1	0	0	0	0	0	0	1	2	3	1	1	1	2
207	0	2	1	2	2	2	1	2	2	2	1	1	1	1	1	0	0	0	1	0	0	1	2	1	1	1	1	2
208	0	1	1	1	1		0	1	1	1	1	1	0	2	1	0	1	1	1	0	0	2	1	2	1	1	1	2
209	0	1	1	1	1		0	1	1	1	1	1	0	2	1	0	1	1	1	0	0	2	1	2	1	1	1	2
210	0	1	1	2	3		0	1	1	2	1	1	0	3	1	0	0	0	0	0	0	1	2	1	1	1	1	2
211	0	2	1	1	1		0	1	1	2	1	1	1	2	1	0	0	0	1	0	0	1	2	1	1	1	1	2
212	0	2	1	1	1		0	1	1	1	1	1	1	3	0	0	1	0	0	0	0	1	1	2	1	0	1	2
215	0	1	1	2	2	2	1	1	1	1	1	1	1	3	0	0	1	0	1	1	0	1	2	3	1	1	1	2
216	0	3	1	1	1		0	2	2	2	1	1	1	1	0	0	1	0	0	0	0	1	2	3	1	1	1	2
219	0	3	1	2	2	2	1	2	2	2	2	1	1	1	1	0	0	0	0	0	0	1	1	1	1	1	1	2
221	0	2	1	1	1		0	2	2	2	2	1	1	3	1	0	0	0	1	0	0	1	2	3	1	1	1	2
222	0	2	1	2	2	4	1	2	2	1	1	1	1	1	1	0	1	0	0	0	0	1	2	1	1	0	1	2
223	0	1	1	2	3	1	1	1	1	1	2	1	1	1	1	0	1	0	1	1	0	1	1	1	1	1	1	2
226	0	3	1	2	2	5	1	1	1	2	2	1	1	3	1	0	1	0	0	0	1	3	2	1	1	1	2	2
227	0	2	1	2	2	5	1	1	1	1	2	1	1	3	1	1	1	1	1	1	1	1	2	1	1	1	1	2
228	0	2	1	2	2	3	1	1	1	1	2	1	1	3	1	0	0	0	0	0	0	1	1	3	1	1	1	2
229	0	1	1	1	1		0	1	1	1	1	1	1	2	1	0	0	1	1	0	0	1	1	1	1	1	1	2
232	0	2	1	2	2	3	1	1	1	2	2	2	1	2	0	0	0	0	0	0	0	2	2	2	1	0	1	1
233	0	1	1	2	2	2	1	1	1	2	2	2	0	2	0	1	0	1	1	1	1	2	2	3	0	0	1	1
234	0	1	1	2	2	2	1	1	1	2	2	2	0	2	0	1	0	1	1	1	1	2	2	3	0	0	1	1
235	0	2	1	2	3		0	1	1	2	2	3	1	2	1	1	0	1	0	0	0	1	1	2	1	0	1	1
237	0	1	1	2	2		0	1	1	1	1	2	1	2	0	0	1	0	0	1	0	2	2	3	1	1	1	1
238	0	2	1	2	2	2	1	1	1	2	1	2	1	2	0	0	0	1	1	0	0	2	2	3	1	0	1	1
240	0	1	1	1	1		0	1	1	1	1	2	0	2	0	0	1	0	0	0	0	2	2	3	1	1	1	1
242	0	2	1	2	2	2	1	1	1		2	2	1	3	0	0	0	0	0	0	0	1	2	2	0	0	1	1
244	0	2	1	1	1		0	1	1	1	1	2	1	3	0	0	0	0	1	0	0	2	2	1	1	1	1	1
245	0	1	1	1	1		0	1	1	1	1	2	1	3	0	0	0	0	0	1	1	2	2	2	1	0	1	1
246	0	2	1	2	2	4	1	2	2	1	1	2	1	2	0	1	1	0	1	1	0	2	1	3	0	0	1	1
249	0	2	1	2	2	1	1	1	1	2	2	2	1	2	0	1	0	1	0	1	0	2	1	3	1	0	1	1
251	0	1	1	1	1		0	1	1	1	1	2	1	1	1	0	0	0	1	0	1	2	1	3	0	0	1	1
253	0	2	1	2	2	4	1	1	1	2	1	2	1	3	0	0	1	0	0	0	0	2	1	3	1	0	1	1
254	0	1	1	2	2		0	1	1	1	2	2	1	1	0	0	0	0	0	0	0	2	2	3	1	0	1	1
255	0	2	1	1	1		0	1	1	2	1	2	1	3	0	0	0	0	0	0	0	1	2	1	1	1	1	1
256	0	1	1	1	1		0	1	1	1	2	2	1	2	0	0	1	0	0	1	0	2	2	3	0	0	1	1
258	0	2	1	2	2		0	2	2	2	1	2	1	2	1	1	1	0	0	0	0	3	2	2	0	0	2	1
260	0	2	1	2	2	2	1	1	1	2	2	3	1	2	0	0	0	0	0	1	0	2	2	3	0	1	1	1
261	0	1	1	1	1		0	1	1	1	1	2	1	1	0	0	1	1	1	1	1	2	1	2	1	1	1	1
262	0	1	1	1	1		0	1	1	1	1	2	1	2	0	0	1	1	0	0	0	2	2	3	1	1	1	1
263	0	2	1	2	2	5	1	2	2	2	2	2	0	2	0	0	1	1	1	1	0	2	2	2	1	0	1	1
264	0	3	1	1	1		0	1	1	1	1	2	1	2	0	0	0	1	0	0	0	2	2	3	1	1	1	1
265	0	2	1	1	1		0	1	1	2	2	2	0	1	0	0	1	0	0	0	0	2	2	3	0	1	1	1
266	0	1	1	1	1		0	1	1		1	2	1	2	1	0	0	0	0	1	0	1	1	1	1	0	1	1
269	0	3	1	1	1		0	2	2	2	1	2	1	2	0	1	1	1	0	1	0	3	2	3	1	1	2	1
271	0	1	1	1	1		0	1	1	1	2	2	1	2	1	0	0	1	0	0	0	2	2	2	1	0	1	1
275	0	2	1	2	2	1	1	1	1	2	2	3	1	3	0	0	0	1	1	1	0	3	2	2	1	0	2	1
276	0	2	1	2	2	2	1	1	1	2	2	3	1	2	0	1	0	0	1	0	0	3	2	2	1	0	2	1
278	0	2	1	2	2	2	1	1	1	2	2	3	1	2	1	0	0	0	0	1	1	2	2	1	0	1	1	1
279	0	3	1	1	1		0	2	2	2	1	2	1	2	0	0	0	1	1	1	0	2	2	3	0	0	1	1
281	0	1	1	1	1		0	1	1	1	1	2	1	2	1	1	1	1	1	0	1	2	1	2	1	1	1	1
284	0	2	1	1	1		0	2	2	2	2	2	1	2	0	1	0	0	1	0	0	3	1	3	1	0	2	1
290	0	2	1	2	2		0	2	2	2	1	2	1	3	0	0	1	0	0	1	0	2	2	1	0	1	1	1
291	0	2	1	2	2		0	2	2	2	1	2	1	3	0	0	1	0	0	1	0	2	2	1	0	1	1	1
293	0	2	1	1	1		0	1	1	2	1	3	1	3	0	1	1	1	1	1	0	2	2	2	1	1	1	1
294	0	2	1	2	2	3	1	1	1	2	2	2	1	3	1	0	1	0	0	0	0	2	2	1	0	1	1	1
295	0	2	1	2	2	3	1	1	1	2	2	2	1	3	1	0	1	0	0	0	0	2	2	1	0	1	1	1
297	0	3	1	2	2		0	1	1	2	1	2	1	3	0	0	0	0	0	0	0	2	2	3	1	1	1	1
298	0	2	1	2	2		0	2	2	1	1	2	1	1	0	0	0	0	0	0	1	2	2	1	1	1	1	1
299	0	1	1	1	1		0	1	1	1	1	3	1	2	1	0	0	0	0	0	1	2	2	1	1	0	1	1
300	0	1	1	2	2		0	1	1	1	2	2	1	1	1	0	0	0	1	0	0	2	2	3	1	1	1	1
302	0	2	1	2	2	2	1	2	2	2	1	2	1	2	1	1	1	1	0	0	0	1	2	3	1	1	1	1
304	0	2	1	1	1		0	1	1	2	1	2	1	2	0	1	0	1	0	0	1	2	2	2	1	0	1	1
305	0	3	1	2	2	4	1	1	1	2	1	2	1	2	0	0	0	0	1	1	0	1	2	2	1	1	1	1
306	0	1	1	1	1		0	1	1	1	1	3	1	2	1	0	0	1	1	1	1	3	1	2	0	0	2	1
307	0	1	1	2	5		0	1	1	1	1	2	1	2	0	0	1	1	1	1	1	2	2	1	0	0	1	1
308	0	1	1	2	2	1	1	1	1	1	2	2	1	3	0	0	0	1	0	1	0	2	1	1	1	0	1	1
312	0	1	1	2	2		0	1	1	2	2	2	1	2	1	1	0	1	1	0	0	1	2	3	1	1	1	1
314	0	1	1	1	1		0	1	1	1	1	2	1	2	1	0	0	1	0	0	0	1	2	2	1	0	1	2
317	0	2	1	2	2	2	1	2	2	2	2	2	1	2	1	0	1	0	1	1	0	2	1	1	1	1	1	2
320	0	2	1	2	2	2	1	1	1	2	2	2	1	2	1	0	0	0	1	0	0	2	1	2	1	1	1	2
321	0	2	1	1	1		0	2	2	2	2	2	1	2	1	0	0	0	0	1	0	2	1	3	0	0	1	2
322	0	2	1	2	2	2	1	3	2	2	2	2	1	2	1	1	0	1	1	0	0	2	1	1	1	0	1	2
323	0	2	1	2	2	5	1	1	1	2	2	2	1	2	0	1	0	0	0	0	0	2	2	2	1	1	1	2
324	0	2	1	2	2	2	1	2	2	2	2	2	0	2	1	0	0	0	0	0	0	1	2	3	1	1	1	2
325	0	2	1	2	2	2	1	2	2	2	2	2	0	2	1	0	0	0	0	0	0	1	2	3	1	1	1	2
329	0	2	1	1	1		0	2	2	2	2	2	1	2	1	0	1	0	1	1	0	2	2	3	0	0	1	2
330	0	2	1	2	2	2	1	1	1	2	2	2	1	1	1	0	1	1	0	1	0	2	2	1	0	1	1	2
331	0	2	1	2	2	2	1	1	1	2	2	2	1	1	1	0	1	1	0	1	0	2	2	1	0	1	1	2
332	0	2	1	2	2	1	1	1	1	2	2	2	1	2	0	0	0	1	0	0	0	1	2	2	1	1	1	2
333	0	2	1	2	2	2	1	2	2	2	1	2	1	1	1	0	0	0	0	0	0	1	1	1	1	1	1	2
334	0	2	1	2	2	2	1	2	2	1	2	2	1	2	0	0	0	1	0	0	0	2	1	2	1	0	1	2
335	0	1	1	1	1		0	1	1	1	2	2	1	2	0	0	1	1	1	0	0	2	2	3	1	0	1	2
336	0	1	1	1	1		0	1	1	1	2	2	1	2	0	0	1	1	1	0	0	2	2	3	1	0	1	2
337	0	1	1	1	1		0	1	1	1	2	2	1	2	0	0	1	1	1	0	0	2	2	3	1	0	1	2
340	0	1	1	2	2	1	1	1	1	1	2	3	1	2	1	1	1	1	1	1	1	3	1	1	0	1	2	2
341	0	1	1	1	1		0	1	1	1	1	2	1	2	0	0	1	1	1	0	0	2	2	3	1	0	1	2
342	0	2	1	2	2	1	1	1	1	2	1	2	1	2	1	0	1	0	0	0	0	2	2	3	1	1	1	2
347	0	2	1	1	1		0	3	2	2	1	2	1	3	0	0	1	1	1	0	0	2	1	3	0	0	1	2
348	0	2	1	1	1		0	2	2	2	1	2	1	2	1	1	0	0	0	0	0	1	2	2	0	1	1	2
349	0	1	1	1	1		0	1	1	1	2	2	1	2	0	0	1	1	0	1	1	2	2	3	0	1	1	2
350	0	1	1	1	1		1	1	1	1	1	2	1	2	1	0	1	0	0	0	0	2	2	3	0	1	1	2
351	0	1	1	1	1		1	1	1	1	1	2	1	2	1	0	1	0	0	0	0	2	2	3	0	1	1	2
352	0	1	1	1	1		0	1	1	1	1	2	1	2	0	0	0	1	1	0	0	2	2	2	1	1	1	2
354	0	2	1	2	2	4	1	1	1	2	1	2	1	1	0	1	0	0	0	1	1	2	2	3	1	0	1	2
355	0	1	1	1	1		0	1	1	1	1	2	1	3	0	1	1	1	1	0	0	2	2	1	1	0	1	2
358	0	2	1	2	2	3	1	1	1	1	2	2	1	2	1	1	0	0	1	1	0	2	1	3	1	1	1	2
359	0	2	1	2	2	3	1	1	1	1	2	2	1	2	1	1	0	0	1	1	0	2	1	3	1	1	1	2
360	0	2	1	1	1		0	1	1	2	1	2	1	2	0	0	0	1	1	0	1	2	2	3	1	1	1	2
361	0	2	1	2	4	2	1	2	2	2	2	2	1	2	0	0	0	1	0	1	0	2	1	2	1	1	1	2
362	0	2	1	1	1		0	3	2	2	1	2	1	3	1	0	0	0	1	0	0	2	1	3	1	1	1	2
365	0	3	1	1	1		0	2	2	2	1	3	1	3	1	0	1	0	0	0	0	2	2	1	1	0	1	2
366	0	2	1	2	2	4	1	1	1	2	2	2	1	2	1	0	1	0	0	0	1	2	2	3	1	1	1	2
367	0	2	1	2	2	6	1	1	1		1	2	0	1	0	0	0	0	0	0	0	2	1	1	0	0	1	2
368	0	3	1	1	1		0	1	1	1	2	2	1	3	0	0	0	0	0	0	0	2	2	1	1	1	1	2
371	0	1	1	2	2	1	1	1	1	1	2	2	1	1	1	0	0	0	0	0	0	1	2	1	1	0	1	2
4	1	1	1	2	2	3	1	1	1	2	1	1	1	2	1	1	0	0	1	0	1	2	1	2	0	1	1	1
7	1	3	1	2	2	6	1	2	2	1	2	1	1	2	1	1	0	0	0	1	0	2	1	2	1	1	1	1
10	1	1	1	1	1		0	1	1	1	1	1	1	1	1	0	0	0	0	0	0	1	1	1	1	1	1	1
11	1	1	1	1	1		0	1	1	1	1	1	1	1	1	0	0	0	0	0	0	1	1	1	1	1	1	1
12	1	2	1	1	1		0	1	1	1	1	1	1	2	1	1	0	1	0	0	0	1	1	2	1	1	1	1
13	1	2	1	1	1		0	1	1	2	1	1	1	1	1	1	0	0	0	0	0	1	2	2	1	1	1	1
14	1	2	1	1	1		0	2	2	2	2	1	1	1	1	1	1	1	1	1	1	1	2	3	1	1	1	1
18	1	1	1	1	1		0	1	1	2	2	1	1	2	1	1	0	1	0	0	1	3	2	2	1	0	2	1
20	1	2	1	2	2	2	1	1	1	2	1	1	1	2	1	1	0	0	1	0	0	1	2	1	1	1	1	1
22	1	2	1	2	2	2	1	1	1	1	2	1	1	3	1	0	0	1	0	0	0	1	1	1	1	0	1	1
23	1	2	1	2	2		1	1	1	2	2	1	1	2	1	0	1	0	0	0	0	1	2	2	1	1	1	1
26	1	2	1	2	2	3	1	2	2		1	1	1	2	1	0	0	0	0	0	0	1	1	1	1	1	1	1
32	1	2	1	2	2	2	1	1	1	2	1	1	1	1	1	1	0	0	1	0	0	2	2	1	1	1	1	1
34	1	2	1	2	2	3	1	1	1		2	1	1	1	1	1	0	0	1	0	0	2	1	1	1	1	1	1
35	1	1	1	2	2	3	1	2	2	1	2	1	1	2	1	1	1	1	1	0	0	1	1	2	1	0	1	1
42	1	1	1	1	1		0	1	1	1	1	1	1	1	1	0	0	1	0	0	0	1	1	1	1	1	1	1
43	1	3	1	2	2	2	1	1	1	2	2	1	1	2	1	1	1	0	0	0	0	1	2	2	1	1	1	1
49	1	1	1	1	1		0	1	1	1	2	1	1	3	1	0	0	0	0	0	0	2	2	1	1	1	1	1
55	1	1	1	1	1		0	1	1	1	2	1	1	2	1	0	1	0	0	0	0	2	1	3	1	0	1	1
77	1	2	1	2	2	2	1	1	1	2	2	1	1	3	0	0	1	0	1	0	0	1	2	1	1	1	1	1
101	1	1	1	2	2	2	1	1	1	2	1	1	1	3	1	1	1	0	1	0	0	1	1	1	1	1	1	1
102	1	1	1	2	2	2	1	1	1	2	1	1	1	3	1	1	1	0	1	0	0	1	1	1	1	1	1	1
103	1	2	1	1	1		0	2	2	2	2	1	0	1	1	1	1	1	1	0	0	1	2	1	1	1	1	1
113	1	1	1	1	1		0	1	1	2	1	1	1	3	1	0	1	0	1	1	1	2	1	3	1	0	1	2
147	1	2	1	2	2	5	1	1	1	2	2	1	1	3	0	0	1	0	0	0	0	1	2	3	1	1	1	2
157	1	1	1	1	1		0	1	1	2	1	1	1	3	1	0	0	0	0	1	1	2	2	3	1	0	1	2
166	1	1	1	2	2	2	1	1	1	2	2	1	1	1	0	0	0	0	0	0	0	1	2	3	1	1	1	2
181	1	3	1	2	2	2	1	1	1	2	2	1	1	2	1	0	0	0	0	0	1	1	1	1	1	1	1	2
188	1	2	1	2	2	2	1	1	1	2	1	1	1	2	1	1	0	0	0	0	1	2	1	2	1	1	1	2
213	1	1	1	1	1		0	1	1	1	1	1	1	3	1	1	0	0	1	0	0	1	2	3	1	1	1	2
214	1	1	1	1	1		0	1	1	1	1	1	1	3	1	1	0	0	1	0	0	1	2	3	1	1	1	2
217	1	1	1	1	1		0	1	1	1	2	1	1	1	1	0	0	0	0	0	0	1	1	1	1	1	1	2
218	1	1	1	2	2		0	1	1	1	1	1	1	1	1	0	0	0	1	1	0	1	1	2	0	1	1	2
220	1	3	1	2	2	5	1	1	1	2	2	1	1	3	0	0	0	0	0	0	0	3	2	1	1	1	2	2
225	1	2	1	2	2	4	1	3	2	2	1	1	1	3	1	0	0	0	0	0	0	3	1	3	0	0	2	2
230	1	2	1	1	1		0	2	2	2	1	1	1	3	1	0	1	1	1	1	0	1	2	1	1	0	1	2
231	1	2	1	2	2	1	1	2	2	2	1	1	1	1	1	0	0	0	0	0	0	1	1	1	1	1	1	2
236	1	2	1	2	2	3	1	2	2	2	1	2	1	2	1	0	0	0	1	0	0	1	2	1	1	1	1	1
239	1	1	1	1	1		0	1	1	1	2	2	1	2	1	1	0	0	0	0	0	2	1	3	1	1	1	1
247	1	1	1	2	2		0	1	1	1	1	2	1	2	0	0	1	0	0	1	0	2	2	2	0	0	1	1
248	1	1	1	2	2		0	1	1	1	1	2	1	1	1	1	0	0	0	0	1	2	2	2	1	1	1	1
250	1	3	1	2	2	4	1	1	1	2	1	2	1	3	1	1	0	0	0	0	1	1	2	1	1	1	1	1
252	1	1	1	1	1		0	1	1	1	2	2	1	2	0	0	1	1	1	0	0	2	2	3	0	0	1	1
257	1	1	1	1	1		0	1	1	1	1	3	1	3	0	0	1	0	0	0	1	2	2	3	1	0	1	1
259	1	1	1	1	1		0	1	1	1	1	3	1	3	0	0	0	0	0	0	0	1	2	3	1	1	1	1
267	1	1	1	1	1		0	1	1	1	2	2	1	2	1	0	0	1	0	0	0	2	1	2	1	1	1	1
268	1	1	1	1	1		0	1	1	1	2	2	1	2	1	0	0	1	0	0	0	2	1	2	1	1	1	1
270	1	1	1	2	2	3	1	1	1	1	2	2	0	2	1	0	0	1	1	1	1	2	1	3	1	0	1	1
273	1	1	1	1	1		0	2	2	1	1	2	1	3	1	0	1	1	0	1	1	2	2	3	1	1	1	1
274	1	1	1	1	1		0	2	2	1	1	2	1	3	1	0	1	1	0	1	1	2	2	3	1	1	1	1
280	1	2	1	2	2	2	1	2	2	1	2	2	1	2	0	0	1	0	0	1	1	1	2	2	1	1	1	1
283	1	2	1	2	2	2	1	2	2	2	1	3	1	3	0	0	1	0	1	0	0	3	1	1	1	1	2	1
285	1	2	1	2	2	1	1	3	2		1	2	1	2	0	0	1	0	0	0	1	2	2	2	0	1	1	1
286	1	1	1	1	1		0	1	1	1	1	3	1	3	0	0	1	1	1	0	0	2	2	3	1	1	1	1
287	1	1	1	1	1		0	1	1	1	1	3	1	3	0	0	1	1	1	0	0	2	2	3	1	1	1	1
288	1	2	1	2	2	1	1	1	1	1	2	2	1	2	1	0	1	1	1	1	1	3	1	2	0	0	2	1
289	1	2	1	2	2		0	1	1	2	2	2	0	2	0	1	0	1	0	0	0	2	1	3	1	0	1	1
292	1	2	1	2	2	4	1	1	1	2	2	2	1	2	1	0	0	0	0	0	0	2	2	3	1	0	1	1
301	1	1	1	1	1		0	2	2	1	1	3	1	3	1	0	1	0	0	0	1	3	2	3	1	1	2	1
309	1	2	1	2	2	3	1	2	2	2	1	3	1	3	0	0	1	0	0	0	1	3	2	2	1	0	2	1
310	1	2	1	2	2		0	2	2	2	2	2	1	3	1	0	0	1	1	0	1	2	2	3	1	1	1	1
311	1	2	1	2	2	4	1	1	1	2	1	2	1	3	1	0	1	0	0	0	0	2	2	3	0	0	1	1
313	1	2	1	2	2	3	1	1	1	2	1	2	1	2	1	1	1	0	0	1	1	2	1	3	1	1	1	2
316	1		1	2	2		1	2	2	2	1	2	1	3	1	1	1	1	1	1	1	2	2	3	1	0	1	2
318	1	1	1	1	1		0	1	1	1	1	2	1	2	1	0	0	0	0	0	0	2	1	2	1	1	1	2
319	1	2	1	2	2		0	2	2	2	1	2	1	3	0	0	0	0	0	1	0	2	1	3	1	1	1	2
326	1		1	2	2	4	1	2	2	2	1	2	1	2	1	0	0	0	0	0	0	1	2	2	1	1	1	2
327	1	2	1	2	2	4	1	1	1		1	2	1	2	0	0	0	0	0	1	0	2	2	2	1	1	1	2
338	1	1	1	2	2		0	1	1	1	2	2	1	2	0	0	0	0	0	1	0	2	1	1	0	1	1	2
343	1	1	1	1	1		0	1	1	1	2	3	1	2	1	1	0	1	1	0	1	1	1	2	1	0	1	2
344	1	1	1	1	1		0	1	1	1	2	3	1	2	1	1	0	1	1	0	1	1	1	2	1	0	1	2
345	1	1	1	1	1		0	1	1	1	2	3	1	2	1	1	0	1	1	0	1	1	1	2	1	0	1	2
353	1	1	1	1	1		0	1	1	1	1	2	1	3	1	1	0	1	1	1	0	2	1	2	1	1	1	2
357	1	2	1	2	2	1	1	1	1		1	2	1	3	1	1	1	0	0	1	0	2	2	3	1	1	1	2
363	1	3	1	2	2	2	1	2	2	2	2	2	1	2	1	0	0	0	0	1	1	3	2	1	1	1	2	2
364	1	3	1	2	2	2	1	2	2	2	2	2	1	2	1	0	0	0	0	1	1	3	2	1	1	1	2	2
370	1	2	1	1	1		0	1	1	2	2	3	1	1	1	1	1	1	1	1	1	3	2	3	1	1	2	2
30	0	2	2	1	1		0	1	1		1	1	1	3	0	0	0	0	0	1	1	1	2	3	0	1	1	1
36	0	2	2	2	2	2	1	2	2	2	1	1	1	2	1	0	1	0	1	0	0	2	2	2	1	1	1	1
37	0	2	2	2	2	6	1	2	2	1	2	1	1	3	1	0	0	1	0	1	0	1	2	1	0	0	1	1
50	0	2	2	2	2	7	1	2	2	2	1	1	1	2	1	1	0	0	0	1	0	1	2	2	1	0	1	1
80	0	2	2	2	2	1	1	2	2	2	1	1	1	1	1	0	1	0	0	0	0	1	2	1	1	1	1	1
81	0	2	2	2	2	1	1	2	2	2	1	1	1	1	1	0	1	0	0	0	0	1	2	1	1	1	1	1
86	0	3	2	2	2	2	1	2	2	2	1	1	1	2	0	0	1	0	0	0	0	1	2	2	1	1	1	1
93	0	3	2	2	2	3	1	3	2	2	1	1	1	2	1	0	0	1	1	0	0	1	1	3	1	1	1	1
99	0	1	2	1	1		0	2	2	1	2	1	1	1	1	0	0	0	0	0	0	1	1	3	1	1	1	1
106	0	2	2	2	2	4	1	3	2	1	1	1	1	2	0	0	0	0	0	0	0	1	2	2	1	1	1	1
124	0	3	2	2	2	5	1	3	2	2	1	1	1	2	1	0	1	1	1	1	0	2	2	2	1	1	1	2
127	0	3	2	2	2	6	1	1	1	1	2	1	1	2	1	0	1	1	1	1	1	1	2	1	1	1	1	2
128	0	2	2	2	2	1	1	1	1	1	2	1	1	2	1	0	0	0	0	0	0	1	2	1	1	1	1	2
131	0	2	2	2	2		0	3	2	1	1	1	1	2	1	1	1	1	1	0	0	1	2	1	1	0	1	2
136	0	3	2	2	2	2	1	2	2	2	1	1	1	1	1	0	0	0	0	0	0	1	1	3	1	1	1	2
140	0	3	2	2	2	4	1	3	2	2	1	1	1	2	1	0	1	0	0	0	0	1	2	1	1	1	1	2
150	0	3	2	2	2	6	1	2	2	2	1	1	1	2	1	0	0	0	1	1	0	1	2	3	1	1	1	2
165	0	2	2	1	1		0	1	1	2	2	1	0	3	0	0	1	1	0	0	1	1	2	1	1	1	1	2
178	0	2	2	2	2	4	1	1	1	2	1	1	1	2	1	0	1	0	0	0	0	1	1	1	1	1	1	2
192	0	2	2	2	2	3	1	2	2	2	2	1	1	2	1	1	0	0	0	0	0	1	1	2	1	1	1	2
200	0		2	1	1	3	1	2	2	2	2	1	1	2	1	0	0	0	0	1	0	1	2	1	1	1	1	2
201	0	2	2	2	2		0	1	1		2	1	1	3	1	1	0	0	1	0	0	1	2	1	1	1	1	2
205	0	2	2	2	2	2	1	3	2	2	2	1	1	2	1	0	0	0	1	0	0	1	2	2	1	1	1	2
224	0	3	2	2	2	3	1	1	1	2	2	1	1	3	1	0	1	0	0	0	0	1	2	1	1	1	1	2
272	0	1	2	1	1		0	2	2		1	3	0	3	1	1	0	0	0	0	0	3	2	2	0	0	2	1
282	0	2	2	2	2	2	1	2	2	2	1	2	1	2	0	0	0	1	1	0	1	2	2	1	0	1	1	1
296	0	2	2	2	2	1	1	1	1	2	1	2	1	2	1	0	0	0	0	1	1	2	2	2	1	1	1	1
303	0	1	2	1	1		0	1	1	1	1	3	1	3	0	0	0	0	0	0	1	3	2	2	0	0	2	1
315	0	3	2	2	2	1	1	2	2	2	1	2	1	2	1	0	0	0	0	0	0	1	2	2	1	1	1	2
339	0	1	2	1	1		0	1	1	1	2	2	1	3	1	0	0	0	0	0	0	2	2	1	1	1	1	2
356	0	2	2	2	2	2	1	2	2		1	2	0	2	1	0	0	0	1	1	1	2	2	2	0	1	1	2
369	0	2	2	1	1		0	3	2	1	2	2	1	2	1	1	0	0	0	0	1	2	2	3	0	1	1	2
2	1	2	2	2	2		0	1	1	1	2	1	1	2	1	1	0	1	0	0	0	1	2	2	1	0	1	1
15	1	1	2	2	2		0	1	1	2	1	1	1	2	0	0	0	0	1	0	0	1	2	1	1	1	1	1
16	1	2	2	1	1		0	2	2	2	1	1	1	2	1	0	0	0	0	0	0	1	2	1	1	1	1	1
19	1	2	2	2	2	3	1	2	2	1	1	1	1	3	1	0	0	0	0	0	0	1	2	1	1	1	1	1
33	1	2	2	2	2	1	1	1	1	2	1	1	1	2	1	1	0	0	0	1	0	1	2	1	1	1	1	1
45	1	2	2	2	2	3	1	2	2	2	1	1	1	2	0	0	0	0	0	0	0	1	2	3	1	1	1	1
78	1	3	2	2	2	2	1	1	1		2	1	1	2	1	0	1	0	0	1	0	1	2	1	1	1	1	1
129	1	1	2	1	1		0	1	1	1	1	1	1	2	1	1	1	1	1	0	0	1	2	1	1	0	1	2
141	1	2	2	2	2	2	1	2	2	2	2	1	1	2	1	0	1	1	1	1	0	1	2	1	1	1	1	2
241	1	2	2	2	2	2	1	1	1	2	2	2	1	3	1	0	1	0	0	0	0	2	1	1	1	1	1	1
243	1	2	2	1	1		0	1	1	2	1	2	1	2	0	1	0	0	1	0	0	1	1	2	1	1	1	1
277	1	2	2	2	2	3	1	2	2	2	1	2	1	2	1	0	0	0	0	0	0	2	2	2	0	1	1	1
328	1	1	2	1	1		0	1	1	1	1	2	1	3	0	1	1	0	0	0	0	2	2	3	1	1	1	2
346	1	2	2	2	2	1	1	2	2		1	3	1	2	1	0	0	0	0	0	1	1	2	1	1	1	1	2
